# Supplementary material for: Bacteriuria profile and antimicrobial sensitivity among pregnant women attending antenatal care at Jazan and Sabyia general hospitals, Jazan Region, KSA: A cross‐sectional study
Source: Int J Gynaecol Obstet. 2025 Mar 24;170(2):751–9. doi: 10.1002/ijgo.70082 (PMC12255912; doi:10.1002/ijgo.70082)
Supplement: Supplementary file 2 — Appendix S2. [file IJGO-170-751-s001.xlsx]

## Sheet: Sheet1
SN	Hospital	Age	Nationality	Residence	Occupation	BMI	ChildrenNum	GestAge	Complains	PastHistory	TreatmentDrug	Drugs	BloodGroup	RH	HB	TWBC	HbA1c	Pus cell	RBCs	Casts protiens	Bacteria	how muchplus	Growth	Organism	Sensitivity Done	S_AbSens1	S_AbSens2	S_AbSens3	S_AbSens4	S_AbSens5	R_AbResis1	R_AbResis2	R_AbResis3	R_AbResis4	R_AbResis5
368	2	40	2	1	2	30	0	10	3	2	0	No Drug	2	1	9.4	7600	6.5	1	0	0	1	1	1	staphyloccus suprophyticos	1	Co-trimoxazole	Ciprofloxacin	linezolid	tigecycline	vancomycin	clindamycin	Erythromycin	tetracycline
381	2	34	1	2	1	26	3	19	3	3	0	No Drug	2	1	8.85	9900	6.1	1	0	0	1	1	1	pseudomonas aeruginosa	1	Amikacin	Cefepime	imipenem	tazocin
361	2	32	2	1	2	29	2	32	3	1	0	No Drug	1	1	10.2	10100	5.7	1	0	0	1	1	1	klebsiella pneumoniae	1	Amikacin	meropenem	tazocin	Gentamycin	Augmentin	Ampicillin	Ciprofloxacin	Cephalothin	Cefepime
4	1	38	1	2	2	35	7	30	3	0	0	No Drug	1	1	11	7500	4.94	0	0	0	0	0	0	0	0
318	2	28	2	2	2	31	1	10	2	1	0	No Drug	1	1	9.65	4446	5.8	1	1	1	1	3	1	staphyloccus aureus	1	Gentamycin	linezolid	Moxifloxacin	vancomycin	tigecycline	Cefoxitin	clindamycin	Erythromycin	penicillin	Ampicillin
364	2	44	2	1	2	31	3	24	2	2	0	No Drug	2	1	10.2	6000	5.5	1	0	0	1	2	1	Staph.Agalacti	1	Ampicillin		Augmentin	vancomycin		clindamycin	Ciprofloxacin
350	2	38	2	1	2	30	1	35	2	0	0	No Drug	1	1	9.65	8000	6.75	1	1	0	1	1	1	klebsiella pneumoniae	1	Amikacin	meropenem	imipenem	Cefepime	Augmentin	Ampicillin	nitrofurantoin
235	2	30	1	1	2	31	1	16	2	1	0	No Drug	1	1	9.8	1200	6.5	1	1	0	1	2	1	e.coli	1	Amikacin	Augmentin	nitrofuranation	tazocin	gentamycin	Ampicillin	ciprofloxacin	Co-trimoxazole
272	2	40	1	1	2	30	6	12	2	2	0	No Drug	1	0	10	4800	5.9	1	1	0	1	2	1	e.coli	1	Amikacin	piperacillin/tazobactam	trimethoprim/sulfamethoxazole	meropenem	ceftriaxone	ciprofloxacin
273	2	32	2	1	2	29	4	24	2	0	0	No Drug	3	1	10	8000	5.9	1	0	0	1	2	1	e.coli	1	Amikacin	Ampicillin
58	1	25	1	2	2	29	1	22	2	0	0	No Drug	1	1	9.44	8000	5.85	0	0	0	1	1	1	mixed	0
59	1	22	1	1	2	17.0874	1	21	2	1	0	No Drug	1	1	9.44	7000	5.85	0	0	0	1	1	1	mixed	0
393	2	39	1	1	2	33	2	30	2	1	1	amoxicillin	2	1	9.44	9450	6	1	0	0	1	1	1	mixed	0
426	2	28	2	1	2	23.4375	0	40	2	0	0	No Drug	O	+	10.5	6000	6.4	0	0	0	0	0	1	c.albicans	0
5	1	33	1	2	2	32.8125	3	30	2	0	0	No Drug	1	1	9	6000	4.98	0	0	0	0	0	0	0	0
12	1	29	1	1	2	28.4444	0	32	2	0	0	No Drug	2	1	9.7	6480	4.82	0	0	0	0	0	0	0	0
18	1	31	2	1	2	41.66	2	25	2	0	0	No Drug	1	1	7.8	5400	4.5	0	0	0	0	0	0	0	0
23	1	42	1	1	2	33.2265	4	26	2	0	0	No Drug	1	1	10.6	8200	5.07	1	1	0	0	0	0	0	0
38	1	35	1	1	1	33.0237	0	25	2	1	0	No Drug	1	1	9.4	6540	4.1	0	0	0	0	0	0	0	0
46	1	32	1	1	1	35.6718	2	32	2	1	0	No Drug	1	1	11.1	10760	5.45	0	0	0	0	0	0	0	0
71	1	26	1	1	2	27.1816	0	32	2	0	0	No Drug	2	1	11.6	9300	4.78	0	0	0	0	0	0	0	0
72	1	42	1	1	2	23	3	23	2	0	0	No Drug	3	1	8.5	8500	5.9	1	1	0	0	0	0	0	0
81	1	25	1	1	2	33.2479	0	19	2	0	0	No Drug	2	1	13.4	6750	5.45	0	0	0	0	0	0	0	0
168	1	43	1	1	2	32.431	8	38	2	0	0	No Drug	1	1	12.7	10100	5.4	0	0	0	0	0	0	0	0
207	1	27	2	1	2	23	7	7	2	0	0	No Drug	3	1	11.9	8700	4.05	0	0	0	0	0	0	0	0
223	1	25	2	1	1	28	0	32	2	0	0	No Drug	1	1	12.7	10000	4.09	0	0	0	0	0	0	0	0
226	2	31	1	1	2	28	1	23	2	0	0	No Drug	2	1	10.7	9300	4.91	0	0	0	0	0	0	0	0
279	2	20	1	1	1	24	0	13	2	0	0	No Drug	2	1	8	3800	4.7	0	0	0	0	0	0	0	0
303	2	29	1	1	1	30	2	11	2	0	0	No Drug	1	1	7.2	6700	5	0	0	0	0	0	0	0	0
310	2	40	2	1	2	32	5	30	2	3	0	No Drug	3	1	9	7600	5.2	0	0	0	0	0	0	0	0
346	2	32	1	1	2	20	5	12	2	0	0	No Drug	1	1	11.9	3500	4.3	0	0	0	0	0	0	0	0
367	2	32	2	1	1	24	2	28	2	2	0	No Drug	1	1	12.1	5900	5.9	1	0	0	0	0	0	0	0
204	1	22	2	2	1	31	0	16	1	0	1	Cefuraxime	1	1	8.5	13300	9.05	1	1	0	1	2	1	e.coli	1	Gentamycin	toperamycin	Amikacin			Ampicillin	Ciprofloxacin
295	2	24	2	1	1	29	0	13	1	0	0	No Drug	1	1	10.5	7800	5.8	0	0	0	1	2	1	staphyloccus aureus	1	clindamycin	Co-trimoxazole	Gentamycin	Moxifloxacin	nitrofurantoin	Erythromycin	Ampicillin
333	2	26	1	2	2	31	2	16	1	0	0	No Drug	1	1	9.65	6800	6.9	1	1	0	1	1	1	Staph Lentus	1	clindamycin	vancomycin	nitrofurantoin	linezolid	Gentamycin	Co-trimoxazole	Erythromycin
376	2	40	1	1	2	26	2	29	1	2	0	No Drug	1	1	8.9	5800	5.8	1	1	0	1	1	1	staphyloccus aureus	1	Augmentin	Co-trimoxazole	Gentamycin	rifampicin	vancomycin	Cefoxitin	clindamycin	Erythromycin	tetracycline
389	2	30	2	1	2	27	4	12	1	4	1	amoxicillin	3	1	10.9	4500	7.4	1	0	1	1	2	1	enterococcus facalis	1	Ampicillin	nitrofurantoin	Augmentin	levofloxacin	linezolid	Erythromycin	tetracycline
332	2	34	1	2	2	31	2	16	1	3	0	No Drug	1	1	9.65	8900	5.2	1	1	0	1	2	1	klebsiella pneumoniae	1	Amikacin	meropenem	imipenem	Gentamycin		Ampicillin	Cephalothin	nitrofurantoin	Cefoxitin	Augmentin
352	2	23	1	2	1	21	0	10	1	4	0	No Drug	1	1	10.2	7300	6.2	1	1	0	1	2	1	klebsiella pneumoniae	1	Amikacin	Augmentin	imipenem	meropenem	tazocin	Ampicillin	nitrofurantoin
242	2	21	1	2	2	30	0	18	1	1	0	No Drug	1	1	9.8	4200	6.6	1	1	1	1	3	1	e.coli	1	Amikacin	Augmentin	ciprofloxacin	imipenem	meropenem	Ampicillin	cetazidime	ceftriaxone	cephalothin	Co-trimoxazole
251	2	19	1	1	2	28.9	4	36	1	3	0	No Drug	1	1	8.5	5400	6.4	1	0	0	1	1	1	e.coli	1	Amikacin	aztreonam	cefepime	imipenem	toperamycin	Augmentin	colistin	Co-trimoxazole	tigecycline
267	2	35	1	1	2	30	4	18	1	1	0	No Drug	1	1	9.8	11000	5.9	1	1	0	1	3	1	e.coli	1	Amikacin	Augmentin	ciprofloxacin	imipenem	nitrofuranation	Ampicillin	cetazidime	Co-trimoxazole	cephalothin	Co-trimoxazole
271	2	23	1	2	2	30	4	16	1	3	0	No Drug	3	0	11	10500	5.09	1	0	0	1	3	1	e.coli	1	Amikacin	cefepime	cetazidime	ceftriaxone	ceftriaxone	tazocin
359	2	40	2	1	1	30	1	28	1	0	0	No Drug	2	1	10.2	5300	5.4	1	0	0	1	3	1	e.coli	1	Amikacin	meropenem	nitrofurantoin	Augmentin	tazocin	Ampicillin	Ceftriaxone	Cephalothin	Co-trimoxazole
360	2	32	2	1	2	28	0	23	1	1	0	No Drug	1	1	10.2	5600	5.1	1	0	0	1	1	1	e.coli	1	Amikacin	Augmentin	meropenem	nitrofurantoin	Gentamycin
362	2	41	2	1	2	28	4	24	1	2	0	No Drug	1	1	10.2	11100	6.5	1	0	0	1	2	1	e.coli	1	Amikacin	meropenem	Co-trimoxazole	Gentamycin	tazocin	Augmentin	Ampicillin	Cephalothin	Cefoxitin
404	2	35	1	1	2	39	0	28	1	2	1	cefuraxime	1	1	9.5	6200	6.5	1	1	1	1	1	1	e.coli	1	Amikacin	imipenem	Augmentin	nitrofurantoin	Cefepime	Ampicillin	Erythromycin
417	2	32	1	1	2	30	4	19	1	3	1	Ampicillin	1	1	10.5	4500	5.9	1	0	0	1	1	1	e.coli	1	Amikacin	Augmentin	nitrofurantoin	imipenem	meropenem	Ciprofloxacin
270	2	38	1	1	2	30	2	13	1	3	0	No Drug	2	1	11	4000	6.9	1	0	0	1	3	1	acinetobacter lwoffii	1	Amikacin	Augmentin	Ampicillin	ceftriaxone	gentamycin	nitrofuranation
382	2	33	1	2	2	30	3	28	1	2	0	No Drug	2	1	10.37	9300	5.9	1	0	0	0	0	0	0	0
351	2	40	1	1	2	26	5	32	1	0	0	No Drug	1	1	11.6	3700	505	0	0	0	0	0	0	0	0
49	1	26	1	1	2	29.9376	1	34	1	1	1	Nystatin	3	1	9.3	7110	6.4	0	0	0	0	0	1	c.albicans	0
60	1	27	1	1	2	28.3039	2	32	1	1	0	No Drug	1	1	10.7	9000	5.41	0	0	0	0	0	0	0	0
62	1	33	1	1	2	28	2	10	1	0	0	No Drug	2	1	10.1	5800	4.09	0	0	0	0	0	0	0	0
64	1	30	1	1	2	29	2	37	1	0	0	No Drug	1	1	8.1	8700	4.8	0	0	0	0	0	0	0	0
67	1	19	1	1	2	37.5	0	35	1	0	0	No Drug	2	1	10.5	9300	5.29	0	0	0	0	0	0	0	0
90	1	31	1	1	2	26.3779	5	15	1	1	1	Nitrofrantoin	2	1	8.9	11600	4.9	0	0	0	0	0	0	0	0
129	1	23	1	1	2	29	0	30	1	3	0	No Drug	2	1	10.2	14300	4.6	0	0	0	0	0	0	0	0
157	1	31	1	1	2	25	4	34	1	2	0	No Drug	1	1	9.8	3400	4.85	0	0	0	0	0	0	0	0
209	1	33	1	2	2	24	6	34	1	0	1	Clotrimazole	1	1	11.5	6500	5.9	0	0	0	0	0	0	0	0
183	2	28	1	1	2	30.1038	6	17	1	1	0	Cefuraxime	1	1	9.6	11600	7.9	0	0	0	0	0	0	0	0
236	2	25	1	2	2	25	2	15	1	1	0	No Drug	1	1	10	4000	4.06	0	0	0	0	0	0	0	0
245	2	27	1	1	2	24	0	28	1	0	0	No Drug	2	1	11.4	4000	6.4	0	0	0	0	0	0	0	0
246	2	19	1	2	2	25.3	0	22	1	0	0	No Drug	1	1	10.6	3200	4.18	0	0	0	0	0	0	0	0
252	2	24	1	1	2	29	4	34	1	0	0	No Drug	1	1	9.8	3800	4.71	0	0	0	0	0	0	0	0
263	2	28	1	2	2	20	0	13	1	1	0	No Drug	1	1	10.5	10000	4.7	0	0	0	0	0	0	0	0
265	2	22	1	2	2	26	4	35	1	1	0	No Drug	2	1	11	9000	4.7	0	0	0	0	0	0	0	0
268	2	30	1	2	2	26	4	26	1	0	0	No Drug	1	1	11	10000	4.8	0	0	0	0	0	0	0	0
341	2	26	1	2	2	29	4	28	1	2	0	No Drug	1	1	11.5	7300	5.6	1	1	1	0	0	0	0	0
399	2	27	1	1	2	31	0	21	0	0	0	No Drug	3	1	11	8500	7.2	1	0	0	1	1	1	strep agalactiae	1	vancomycin	Erythromycin	nitrofurantoin	linezolid	Moxifloxacin	Augmentin	clindamycin
229	2	29	2	1	1	32	0	14	0	1	1	Ceftriaxone	1	1	9.8	12900	4.9	1	0	0	1	3	1	S. haemolyticus	1	vancomycin	linezolid				Cephalothin
149	1	35	1	2	2	29	2	12	0	2	0	No Drug	2	1	8.5	11170	7.72	1	1	0	1	2	1	e.coli	1	vancomycin	Augmentin	imipenem	Ciprofloxacin		nitrofurantoin	Erythromycin
19	1	32	1	1	2	26.8386	0	8	0	0	0	No Drug	1	1	9.6	11001	6.5	1	0	0	1	2	1	klebsiella pneumoniae	1	piperacillin/tazobactam	Cefepime				Ampicillin
187	2	27	1	1	2	30	0	8	0	0	0	No Drug	1	0	8.5	17000	5.09	0	0	0	1	1	1	klebsiella pneumoniae	1	piperacillin/tazobactam	evtapenem	Cefepime	Ceftazidime		Ampicillin	Gentamycin	Augmentin
225	2	32	1	1	2	26	5	8	0	0	0	No Drug	2	1	11.8	6000	6.05	1	0	0	1	2	1	klebsiella pneumoniae	1	piperacillin/tazobactam	Cefepime	Ceftazidime	evtapenem		Ampicillin	Augmentin	Gentamycin
228	2	22	1	2	2	35	0	8	0	1	1	No Drug	1	1	9.8	12800	5.96	1	0	0	1	3	1	klebsiella pneumoniae	1	meropenem	imipenem	piperacillin/tazobactam			Ampicillin	Augmentin	Ceftriaxone
88	1	39	1	1	1	30	2	8	0	2	0	No Drug	1	1	7.7	15900	5.41	0	0	0	1	1	1	e.coli	1	meropenem	tazocin				Ceftazidime	cefotaxime
414	2	24	1	2	1	28	0	37	0	3	1	Cefuraxime	1	1	7.4	5200	5.4	0	0	0	1	2	1	e.coli	1	meropenem	Ciprofloxacin	Amikacin	Augmentin	nitrofurantoin	cefazoline	Ceftazidime	Cefoxitin
130	1	38	1	2	2	30	5	28	0	0	0	No Drug	2	1	9.44	9460	6	0	0	0	1	1	1	acinetobacter lwoffii	1	meropenem	Co-trimoxazole	Gentamycin			Ceftazidime
427	2	38	1	2	2	30	5	28	0	0	0	No Drug	A	+	9.44	9460	6	0	0	0	1	1+	1	acinetobacter lwoffii	1	meropenem	Co-trimoxazole	Gentamycin			Ceftazidime
405	2	40	1	1	2	28	1	39	0	0	0	No Drug	1	1	8.1	6200	5.9	1	1	1	1	2	1	e.coli	1	imipenem	Augmentin	nitrofurantoin	Amikacin		Ciprofloxacin	penicillin	Cefepime
415	2	40	1	2	2	29	1	25	0	2	1	Ampicillin	1	1	10.5	6800	5.1	1	1	0	1	1	1	e.coli	1	imipenem	Gentamycin	Moxifloxacin			Augmentin	nitrofurantoin	cefazoline	tazocin	Ceftriaxone
7	1	33	1	1	2	30	0	8	0	0	0	No Drug	1	1	9.7	18900	5.9	1	1	0	1	1	1	klebsiella pneumoniae	1	Gentamycin	cefuraxime	Ciprofloxacin	Co-trimoxazole		Ampicillin
6	1	41	2	2	1	33	1	8	0	1	1	Ampicillin	1	1	8	15590	6.08	0	0	0	1	3	1	e.coli	1	Gentamycin	tobramycin	Amikacin	imipenem	aztreonam	Ceftriaxone	Augmentin
30	1	38	2	2	2	38.7643	3	8	0	0	0	No Drug	1	1	8.3	10960	5.02	1	1	0	1	1	1	S.sciuri	1	Ciprofloxacin	levofloxacine				Ampicillin	penicillin	meropenem
239	2	24	2	1	2	29	0	18	0	2	0	No Drug	1	1	9.8	3600	7.5	1	0	0	1	1	1	e.coli	1	cetazidime	piperacillin/tazobactam	trimethoprim/sulfamethoxazole	ceftriaxone	meropenem	ciprofloxacin	gentamycin	Amikacin	Augmentin	imipenem
105	1	31	2	1	1	29	0	15	0	0	0	No Drug	2	1	9.5	17000	6.9	1	1	0	1	2	1	klebsiella pneumoniae	1	cefuraxime	Gentamycin	Ceftriaxone			Co-trimoxazole
375	2	25	1	1	2	28	1	21	0	2	0	No Drug	4	1	8.9	9400	5.5	1	0	0	1	1	1	staphyloccus aureus	1	Cefoxitin	clindamycin	Gentamycin	vancomycin	oxacillin	Erythromycin
412	2	21	1	1	2	31	1	18	0	0	0	No Drug	1	1	8.1	5100	6.8	0	0	0	1	2	1	strep agalactiae	1	Augmentin	linezolid	levofloxacin	vancomycin	nitrofurantoin	clindamycin
281	2	40	1	2	2	29	6	24	0	2	0	No Drug	2	0	9	3000	5.7	1	0	0	1	3	1	staphyloccus xylosus	1	Augmentin	Cephalothin	Gentamycin	nitrofurantoin	vancomycin	Ampicillin	Co-trimoxazole	Erythromycin
363	2	33	2	1	1	31	1	28	0	2	0	No Drug	1	1	10.2	8000	6.5	1	1	0	1	3	1	Staph epider	1	Augmentin	Co-trimoxazole	vancomycin	nitrofurantoin	Ciprofloxacin	Gentamycin
398	2	32	1	1	2	35	7	19	0	0	0	No Drug	3	1	10.3	7800	5.2	1	0	0	1	1	1	klebsiella pneumoniae	1	Augmentin	Amikacin	meropenem	Ciprofloxacin	Gentamycin	nitrofurantoin
214	1	38	1	2	1	32	0	12	0	0	0	No Drug	1	1	8.5	16880	6.01	1	0	0	1	1	1	e.coli	1	Augmentin	cefuraxime	cefotaxime			Ampicillin	penicillin
224	1	31	1	2	2	29	3	10	0	0	0	No Drug	2	1	8.7	18000	8.13	1	0	0	1	3	1	e.coli	1	Augmentin	cefuraxime	cefotaxime			Ampicillin	penicillin
302	2	43	1	2	1	31	7	35	0	1	0	No Drug	1	1	7.8	10560	5.5	1	1	0	1	2	1	e.coli	1	Augmentin	meropenem	imipenem	Ceftriaxone	tazocin	nitrofurantoin	Cephalothin
338	2	25	2	1	2	31	0	10	0	1	0	No Drug	1	1	9.65	9500	6.5	1	1	0	1	1	1	Staph.Agalacti	1	Ampicillin	Augmentin	vancomycin	nitrofurantoin	linezolid	clindamycin	tetracycline
353	2	30	1	1	1	30	2	10	0	2	0	No Drug	1	1	10.2	6090	5.5	1	1	0	1	1	1	koceria Kristina	1	Ampicillin	Augmentin	Cefoxitin	vancomycin	nitrofurantoin	Co-trimoxazole
317	2	30	1	1	2	31	0	20	0	1	0	No Drug	1	1	7.8	4400	5.7	0	0	0	1	1	1	klebsiella pneumoniae	1	Ampicillin	Augmentin	Gentamycin	nitrofurantoin	tazocin	Erythromycin	tetracycline
56	1	32	1	2	1	34	0	7	0	0	0	No Drug	1	1	7	12000	5.95	0	0	0	1	1	1	enterococcus facalis	1	Ampicillin	Gentamycin				clindamycin
2	1	34	1	1	2	30	0	8	0	0	0	No Drug	1	1	8.5	11250	5.92	1	0	0	1	2	1	e.coli	1	Ampicillin	Augmentin	Ciprofloxacin	co-trimoxaz	piperacillin/tazobactam
269	2	38	1	1	2	30	4	18	0	0	0	No Drug	1	1	9.8	4000	5.6	1	1	0	1	3	1	klebsiella pneumoniae	1	Amikacin	Augmentin	cefepime	cetazidime	ceftriaxone	gentamycin	Ampicillin
301	2	44	1	1	2	30	0	23	0	0	0	No Drug	1	1	7.8	5690	5.75	1	1	0	1	1	1	entrobacter cloacae	1	Amikacin	Cefepime	meropenem	imipenem	tazocin	Augmentin	nitrofurantoin
233	2	30	2	1	1	30	3	20	0	0	0	No Drug	1	1	9.8	3400	5.7	1	0	0	1	3	1	e.coli	1	Amikacin	cefepime	ceftazidime	ciprofloxacin	tazocin	Augmentin	ceftriaxone	nitrofuran	cephalothin
274	2	20	2	2	1	31	0	24	0	0	0	No Drug	1	1	12	7000	6.8	1	0	0	1	1	1	e.coli	1	Amikacin	Augmentin	Cefoxitin	Ciprofloxacin	Co-trimoxazole	Ceftriaxone	Cephalothin
297	2	38	1	2	2	29	7	23	0	0	0	No Drug	3	1	7.8	3600	6.4	1	1	0	1	1	1	e.coli	1	Amikacin	Cefepime	Cetazidime	Co-trimoxazole	tigecycline	Ampicillin	Augmentin	Cefoxitin	Ceftriaxone	Ciprofloxacin
319	2	28	1	1	2	31	2	37	0	2	0	No Drug	1	1	9.65	11500	5.3	1	1	0	1	2	1	e.coli	1	Amikacin	imipenem	meropenem	tazocin	tigecycline	Augmentin	Ampicillin	Co-trimoxazole	Cephalothin
395	2	28	1	1	2	36	2	8	0	2	0	No Drug	1	1	9.3	11500	6.3	1	0	0	1	1	1	e.coli	1	Amikacin	imipenem	tazocin	Gentamycin	meropenem	Ampicillin	Augmentin	Cefoxitin	Ciprofloxacin	Cephalothin
10	1	38	1	1	2	38.0623	1	29	0	0	0	No Drug	1	1	11	6500	7.72	0	0	0	1	1	1	mixed	0
379	2	24	1	1	2	34	1	10	0	0	0	No Drug	1	1	10.1	18000	5.2	1	1	0	1	1	1	mixed	0
8	1	24	1	1	2	23	3	20	0	0	0	No Drug	1	1	10.9	5400	5.9	1	1	0	0	0	0	0	0
14	1	30	1	1	2	33.5938	4	31	0	0	0	No Drug	1	1	10.9	8170	5.07	1	1	0	0	0	0	0	0
16	1	29	1	1	1	37.5	2	29	0	1	0	No Drug	1	1	10.9	6500	5.07	1	1	0	0	0	0	0	0
17	1	35	1	1	2	33.2479	6	37	0	0	0	No Drug	1	1	10.9	9950	5.07	1	1	1	0	0	0	0	0
20	1	34	1	1	2	25.2994	1	15	0	0	0	No Drug	1	1	10.8	6300	5.07	1	1	0	0	0	0	0	0
21	1	29	1	1	2	25.2826	1	37	0	0	0	No Drug	1	1	10.6	8000	5.07	1	1	1	0	0	0	0	0
24	1	32	1	1	2	21.9138	1	20	0	0	0	No Drug	2	1	10.6	8105	6.78	1	1	0	0	0	0	0	0
29	1	45	1	1	2	28.8275	4	32	0	0	0	No Drug	3	1	11.9	10190	5.37	1	1	0	0	0	0	0	0
31	1	33	1	1	2	43.6047	0	35	0	0	0	No Drug	2	1	10.7	8670	5.7	1	1	0	0	0	0	0	0
36	1	40	1	1	2	39.4531	2	17	0	0	0	No Drug	1	1	10.7	7460	5.9	1	1	0	0	0	0	0	0
40	1	33	1	1	2	33.5938	3	8	0	0	0	No Drug	2	1	10.7	7740	5.9	1	1	0	0	0	0	0	0
43	1	33	1	1	2	15.8261	1	33	0	0	0	No Drug	2	1	8.5	15350	5.9	0	0	0	0	0	0	0	0
45	1	27	1	1	2	31.2175	1	38	0	0	0	No Drug	3	1	8.5	5440	5.9	1	1	0	0	0	0	0	0
63	1	35	1	1	2	39.2565	2	28	0	2	0	No Drug	2	1	8.5	5100	5.9	1	1	0	0	0	0	0	0
82	1	34	1	1	2	41.66	0	19	0	0	0	No Drug	1	1	8.5	10000	5.9	1	1	0	0	0	0	0	0
97	1	42	1	1	2	16.0256	3	24	0	0	0	No Drug	3	1	8.5	8700	5.9	1	1	1	0	0	0	0	0
99	1	34	1	1	2	26.3779	2	31	0	0	0	No Drug	2	1	11	8500	5.8	1	1	1	0	0	0	0	0
100	1	34	1	1	2	29.7778	3	34	0	0	0	No Drug	2	1	10.8	21500	5.9	1	1	1	0	0	0	0	0
106	1	21	1	1	2	16.0256	1	11	0	0	0	No Drug	1	1	7.7	7700	5.39	1	1	0	0	0	0	0	0
112	1	28	1	1	2	36.0632	2	38	0	0	0	No Drug	2	1	10.1	13900	5.5	1	1	1	0	0	0	0	0
113	1	31	1	1	2	32.8731	3	30	0	0	0	No Drug	1	1	10.8	8200	7.5	1	1	0	0	0	0	0	0
119	1	35	1	1	2	28	0	28	0	0	0	No Drug	2	1	10.3	12800	5.55	1	1	0	0	0	0	0	0
122	1	31	2	1	2	23.634	0	17	0	0	0	No Drug	1	1	10.2	6900	6.5	1	1	0	0	0	0	0	0
128	1	29	1	1	2	35.9954	1	28	0	0	0	No Drug	2	1	10.6	6400	6.7	1	1	0	0	0	0	0	0
131	1	26	1	1	2	19	1	23	0	0	0	No Drug	2	1	10.3	6900	5.22	1	1	1	0	0	0	0	0
175	1	29	2	1	2	31	1	14	0	0	0	No Drug	3	1	11.5	7400	9.05	1	1	0	0	0	0	0	0
202	1	32	1	1	2	26	3	30	0	0	0	No Drug	1	1	10.8	8200	5.07	1	1	0	0	0	0	0	0
203	1	27	1	1	2	31	2	38	0	3	0	No Drug	2	1	8.5	13900	5.9	1	1	0	0	0	0	0	0
210	1	31	1	2	2	24	1	33	0	0	0	No Drug	2	1	8.5	8200	6.01	1	1	0	0	0	0	0	0
211	1	33	2	2	2	21	4	32	0	0	0	No Drug	1	1	8.5	15630	5.07	1	1	0	0	0	0	0	0
182	2	37	1	1	2	30.1038	3	27	0	3	0	No Drug	1	1	10.4	6500	5.94	1	1	0	0	0	0	0	0
185	2	39	2	1	1	31	0	31	0	0	0	No Drug	1	1	10.5	6220	5.17	1	1	0	0	0	0	0	0
190	2	22	1	2	2	23	0	7	0	0	0	No Drug	2	1	10.8	6600	4.9	1	0	0	0	0	0	0	0
240	2	28	1	2	2	18.5	1	25	0	1	0	No Drug	1	1	8.5	4000	5.5	1	0	0	0	0	0	0	0
321	2	36	1	1	2	25	5	19	0	3	0	No Drug	2	1	7.59	12700	5.7	1	1	0	0	0	0	0	0
327	2	33	2	1	2	30	4	39	0	3	0	No Drug	2	1	10.1	6500	5.2	1	1	0	0	0	0	0	0
336	2	27	1	2	2	23	3	10	0	0	0	No Drug	1	1	7.3	6500	7.8	1	1	0	0	0	0	0	0
340	2	25	1	1	2	24	4	23	0	0	0	No Drug	2	1	10.8	10000	5.4	1	1	1	0	0	0	0	0
365	2	24	1	1	2	28	3	28	0	0	0	No Drug	1	1	11.9	7700	6.6	0	0	0	0	0	0	0	0
370	2	28	1	1	2	30	0	30	0	1	0	No Drug	1	1	10.37	5800	6.05	1	0	0	0	0	0	0	0
380	2	30	2	1	2	26	2	31	0	4	0	No Drug	1	1	10.37	14800	9.5	1	0	0	0	0	0	0	0
388	2	24	2	1	2	30	0	9	0	4	0	No Drug	3	1	8.2	6420	5.9	1	0	0	0	0	0	0	0
413	2	34	1	1	2	31	1	29	0	0	0	No Drug	1	1	10.6	12500	5.9	0	0	0	0	0	0	0	0
419	2	34	1	1	2	0	1	26	0	0	0	No Drug	2	1	12.1	5500	5.9	1	1	0	0	0	0	0	0
423	2	40	2	2	2	45.9182	3	31	0	0	0	No Drug	1	1	12.1	7200	5.9	1	1	0	0	0	0	0	0
161	1	32	1	1	2	32	7	25	0	20	0	No Drug	1	1	11.2	1300	5.5	0	0	0	0	0	0	0	0
213	1	34	1	1	2	37	2	26	0	0	0	No Drug	2	1	8.5	9200	6.09	1	1	0	0	0	1	c.tropicalis	0
57	1	28	2	1	2	23.4375	0	40	0	0	0	No Drug	1	1	10.5	6000	6.4	0	0	0	0	0	1	c.albicans	0
372	2	37	1	1	2	28	3	39	0	3	0	No Drug	1	1	9.44	8800	5.8	0	0	0	0	0	1	c.albicans	0
1	1	37	1	2	2	28.7201	2	28	0	0	0	No Drug	1	1	11.4	8000	4.09	0	0	0	0	0	0	0	0
9	1	27	1	1	2	28.5483	0	35	0	0	0	No Drug	2	1	10.7	7500	4.9	0	0	0	0	0	0	0	0
11	1	27	1	1	1	21.3675	1	13	0	0	0	No Drug	1	1	11.8	5900	4.46	0	0	0	0	0	0	0	0
13	1	37	1	1	2	23	3	40	0	0	0	No Drug	1	1	9.8	7070	4.82	1	1	0	0	0	0	0	0
15	1	37	1	1	1	31.2488	3	38	0	0	0	No Drug	4	1	11	6700	4.92	1	1	0	0	0	0	0	0
22	1	28	1	1	2	28.8754	0	18	0	0	0	No Drug	1	1	11.8	7700	4.4	0	0	0	0	0	0	0	0
25	1	35	1	1	2	20.9321	0	16	0	0	0	No Drug	3	1	10.2	5300	4.6	1	1	0	0	0	0	0	0
26	1	36	1	1	2	31.6118	2	20	0	0	0	No Drug	1	1	10.2	7600	4.6	0	0	0	0	0	0	0	0
27	1	34	1	1	2	31.6242	2	29	0	0	0	No Drug	2	1	9.6	6400	4.98	0	0	0	0	0	0	0	0
28	1	35	1	1	2	27.1203	3	22	0	0	0	No Drug	3	1	10	11880	4.3	1	1	0	0	0	0	0	0
32	1	38	2	1	2	28.959	0	35	0	0	0	No Drug	1	1	13.5	7780	5.1	1	1	0	0	0	0	0	0
33	1	29	1	1	2	34.4132	0	35	0	3	0	No Drug	1	1	9.5	10840	5.2	0	0	0	0	0	0	0	0
34	1	32	1	1	1	27.4756	2	28	0	0	0	No Drug	1	1	9.7	7870	5.06	0	0	0	0	0	0	0	0
35	1	34	1	1	1	29.1545	3	25	0	1	0	No Drug	1	1	8.9	11400	4.78	1	0	0	0	0	0	0	0
37	1	32	1	1	1	49.1155	2	35	0	0	0	No Drug	3	1	10.7	12120	5.29	1	1	0	0	0	0	0	0
39	1	39	1	1	2	25.5937	3	38	0	0	0	No Drug	1	1	10.4	4320	5.29	1	1	0	0	0	0	0	0
41	1	26	1	1	2	29.1749	1	31	0	0	0	No Drug	3	1	9.3	7110	6.4	1	1	1	0	0	0	0	0
42	1	30	1	2	2	34.8502	2	13	0	0	0	No Drug	2	1	10.4	7560	4.91	1	1	0	0	0	0	0	0
44	1	35	1	1	2	31.6242	3	34	0	0	0	No Drug	1	1	11.7	11300	5.36	0	0	0	0	0	0	0	0
50	1	27	2	2	2	26.6667	0	40	0	1	0	No Drug	1	1	10.3	10160	4.09	0	0	0	0	0	0	0	0
52	1	27	1	1	2	20.0288	0	10	0	0	0	No Drug	1	1	12	6500	5.41	0	0	0	0	0	0	0	0
55	1	25	1	1	2	31.2026	1	22	0	0	0	No Drug	1	1	10	7000	5.4	0	0	0	0	0	0	0	0
61	1	37	1	1	2	29	5	18	0	0	0	No Drug	1	1	11	11000	5.45	1	1	0	0	0	0	0	0
65	1	27	1	1	2	28.7201	1	9	0	0	0	No Drug	1	1	10.4	7100	4.8	0	0	0	0	0	0	0	0
66	1	40	1	1	2	29	3	5	0	0	0	No Drug	1	1	11.4	10700	3.72	1	1	0	0	0	0	0	0
68	1	26	1	1	2	35	0	17	0	0	0	No Drug	1	1	11.6	7000	5.11	0	0	0	0	0	0	0	0
69	1	30	1	1	2	32.8125	1	20	0	0	0	No Drug	1	1	10.1	8100	6.4	0	0	0	0	0	0	0	0
70	1	35	1	1	2	26.8976	5	8	0	0	0	No Drug	1	1	9.3	7470	4.91	1	1	0	0	0	0	0	0
73	1	26	1	1	2	28.5483	4	15	0	2	0	No Drug	1	1	7	13100	5.41	0	0	0	0	0	0	0	0
74	1	27	1	1	2	38.0623	4	35	0	0	0	No Drug	1	1	10.3	6130	5.45	1	1	0	0	0	0	0	0
75	1	30	1	1	2	21.3675	2	36	0	1	1	No Drug	1	1	10	5000	4.09	0	0	0	0	0	0	0	0
76	1	36	1	1	2	28.4444	3	37	0	0	0	No Drug	2	1	11.7	7890	5.4	0	0	0	0	0	0	0	0
80	1	30	1	1	2	37.5	4	36	0	0	0	No Drug	1	1	9.9	11000	5.41	0	0	0	0	0	0	0	0
83	1	27	1	1	2	26.8386	1	8	0	0	0	No Drug	1	1	10.7	5740	5.4	0	0	0	0	0	0	0	0
85	1	44	1	1	2	25.2826	5	32	0	0	0	No Drug	2	1	12	8000	6.4	0	0	0	0	0	0	0	0
86	1	31	1	1	2	28.8754	2	34	0	0	0	No Drug	1	1	9.9	6890	4.09	0	0	0	0	0	0	0	0
87	1	32	1	1	2	33.2265	2	35	0	0	0	No Drug	1	1	11.9	9400	4.85	0	0	0	0	0	0	0	0
89	1	43	1	1	2	22.2222	6	16	0	1	0	No Drug	1	1	9.4	12400	5.2	0	0	0	0	0	0	0	0
91	1	35	1	1	2	29.7778	5	32	0	0	0	No Drug	1	1	9.2	5590	4.89	0	0	0	0	0	0	0	0
92	1	38	1	1	2	25.8478	4	15	0	0	0	No Drug	1	1	11	4500	5.8	0	0	0	0	0	0	0	0
93	1	21	1	1	2	33.7778	2	19	0	0	0	No Drug	2	1	11.8	4700	4	0	0	0	0	0	0	0	0
94	1	35	1	1	2	29.5858	5	21	0	0	0	No Drug	1	1	9.3	9380	5.8	0	0	0	0	0	0	0	0
95	1	34	1	1	2	25.9695	3	31	0	0	0	No Drug	1	1	8.8	6500	5.5	0	0	0	0	0	0	0	0
96	1	39	1	1	2	20.0288	0	17	0	0	0	No Drug	3	1	11.8	6050	4.38	0	0	0	0	0	0	0	0
98	1	30	1	1	2	22.2222	1	29	0	0	0	No Drug	1	1	9.6	8500	4.82	1	1	0	0	0	0	0	0
101	1	28	1	1	2	25.8478	2	39	0	0	0	No Drug	1	1	11	10000	5.05	0	0	0	0	0	0	0	0
104	1	30	1	1	2	25.9695	2	25	0	0	0	No Drug	1	1	10.7	6600	4.96	1	0	0	0	0	0	0	0
107	1	27	1	1	2	34.9277	0	24	0	0	0	No Drug	1	1	11.3	8800	5.03	0	0	0	0	0	0	0	0
108	1	41	1	1	2	30.8185	0	30	0	0	0	No Drug	2	1	8.4	11400	5.7	1	1	0	0	0	0	0	0
109	1	26	1	1	2	28.8415	0	34	0	0	0	No Drug	1	1	11.8	10300	5.43	0	0	0	0	0	0	0	0
110	1	38	1	1	2	38.215	2	36	0	0	0	No Drug	2	1	8.4	11400	5.7	0	0	0	0	0	0	0	0
111	1	32	1	1	1	31.6337	3	33	0	0	0	No Drug	2	1	8.9	22900	4.5	0	0	0	0	0	0	0	0
114	1	40	1	1	2	27	3	33	0	0	0	No Drug	1	1	9.7	10600	4.5	0	0	0	0	0	0	0	0
115	1	26	1	1	2	25	2	17	0	0	0	No Drug	1	1	11.5	9000	4.46	0	0	0	0	0	0	0	0
116	1	27	1	1	2	31	0	36	0	0	0	No Drug	2	1	11.3	13800	4.5	0	0	0	0	0	0	0	0
117	1	34	1	1	2	22.151	3	27	0	0	0	No Drug	1	1	10.8	8700	4.5	0	0	0	0	0	0	0	0
118	1	33	1	1	2	37.7297	4	6	0	0	0	No Drug	1	1	10.3	21000	4.5	0	0	0	0	0	0	0	0
120	1	34	1	1	2	24.3007	2	12	0	0	0	No Drug	3	1	10.1	4400	4.5	1	1	0	0	0	0	0	0
121	1	40	1	1	2	35.5556	3	31	0	0	0	No Drug	1	1	10.7	7200	5.61	0	0	0	0	0	0	0	0
123	1	34	1	1	2	21.3675	0	18	0	0	0	No Drug	1	1	11.6	9300	4.5	0	0	0	0	0	0	0	0
124	1	35	1	1	2	21.3675	5	30	0	0	0	No Drug	1	1	9.3	7470	4.5	0	0	0	0	0	0	0	0
125	1	25	1	1	2	37.8041	1	38	0	0	0	No Drug	1	1	9	10600	4.5	1	1	0	0	0	0	0	0
126	1	33	1	1	2	30.4832	2	33	0	0	0	No Drug	1	1	9.7	1400	5.67	1	1	0	0	0	0	0	0
127	1	35	1	1	2	25.3333	5	32	0	0	0	No Drug	1	1	9.1	8400	5.59	0	0	0	0	0	0	0	0
132	1	25	2	1	2	34	1	20	0	0	0	No Drug	1	1	9.5	9000	5.8	0	0	0	0	0	0	0	0
133	1	39	1	1	2	29	0	25	0	0	0	No Drug	2	1	9.8	9790	4.8	0	0	0	0	0	0	0	0
134	1	25	1	1	2	29	2	32	0	0	0	No Drug	1	1	10.2	7720	4.8	0	0	0	0	0	0	0	0
135	1	39	1	1	2	31	1	28	0	0	0	No Drug	1	1	11	6000	4.85	0	0	0	0	0	0	0	0
136	1	36	1	1	2	32	0	35	0	0	0	No Drug	2	1	9.3	10000	4.86	0	0	0	0	0	0	0	0
137	1	36	1	1	2	29	0	34	0	0	0	No Drug	1	1	12	6980	4.09	0	0	0	0	0	0	0	0
138	1	38	1	1	2	19	4	36	0	0	0	No Drug	23	1	10.4	9900	4.05	0	0	0	0	0	0	0	0
139	1	37	1	1	2	21	5	18	0	0	0	No Drug	1	1	11	1100	5.07	1	1	0	0	0	0	0	0
140	1	36	1	1	2	25	0	20	0	0	0	No Drug	1	1	10.5	5000	5.9	0	0	0	0	0	0	0	0
141	1	31	1	1	2	29	4	34	0	0	0	No Drug	1	1	9.6	7390	5.05	0	0	0	0	0	0	0	0
142	1	38	1	1	2	25	6	32	0	0	0	No Drug	1	1	8.5	6900	5.07	0	0	0	0	0	0	0	0
143	1	30	1	1	2	30	3	33	0	0	0	No Drug	1	1	8.8	9400	4.8	0	0	0	0	0	0	0	0
144	1	41	1	1	2	30	5	13	0	3	0	No Drug	3	1	8.9	7000	5.5	0	0	0	0	0	0	0	0
145	1	40	1	1	2	30.3593	2	14	0	0	0	No Drug	1	1	10.3	7700	5.84	0	0	0	0	0	0	0	0
146	1	36	1	1	2	27.1178	3	22	0	0	0	No Drug	1	1	10	9200	4.4	0	0	0	0	0	0	0	0
147	1	36	1	1	2	18.3391	3	16	0	0	0	No Drug	1	1	9.5	6700	4.39	0	0	0	0	0	0	0	0
148	1	37	1	1	2	29	5	26	0	0	0	No Drug	1	1	10.2	10900	4.85	0	0	0	0	0	0	0	0
150	1	25	1	1	2	31.5963	3	29	0	0	0	No Drug	3	1	10.1	11800	5.8	0	0	0	0	0	0	0	0
151	1	30	1	1	2	32	3	41	0	0	0	No Drug	1	1	11	11200	5.07	0	0	0	0	0	0	0	0
152	1	42	1	1	2	35.1562	5	22	0	0	0	No Drug	1	1	10.5	10100	5.07	0	0	0	0	0	0	0	0
153	1	36	1	1	2	19	4	36	0	0	0	No Drug	1	1	11.9	14000	5.07	0	0	0	0	0	0	0	0
154	1	42	1	1	2	21	3	8	0	0	0	No Drug	1	1	10.5	6500	5.07	0	0	0	0	0	0	0	0
155	1	38	1	1	2	19.5312	2	17	0	0	0	No Drug	1	1	9.8	5500	5.07	0	0	0	0	0	0	0	0
156	1	33	2	1	2	22.7903	3	27	0	0	0	No Drug	1	1	11.6	6700	4.39	0	0	0	0	0	0	0	0
158	1	41	1	1	2	30	8	38	0	0	0	No Drug	1	1	7.8	5400	4.86	0	0	0	0	0	0	0	0
159	1	39	1	1	2	39.0625	5	30	0	0	0	No Drug	1	1	10.5	6700	4.09	0	0	0	0	0	0	0	0
160	1	29	1	1	2	29.5159	1	29	0	0	0	No Drug	1	1	9.8	3400	4.05	0	0	0	0	0	0	0	0
161	1	28	1	1	2	36.5713	3	17	0	0	0	No Drug	1	1	11.6	5400	5.07	0	0	0	0	0	0	0	0
162	1	29	2	2	2	29.4321	6	28	0	0	0	No Drug	1	1	11.6	5800	5.07	0	0	0	0	0	0	0	0
163	1	29	1	1	2	30.0781	9	15	0	0	0	No Drug	1	1	10.6	4900	4.9	0	0	0	0	0	0	0	0
164	1	39	1	1	2	50.1524	8	33	0	0	0	No Drug	3	1	10.8	4300	8.66	0	0	0	0	0	0	0	0
165	1	31	1	1	2	22.806	3	33	0	0	0	No Drug	1	1	11.9	8300	4.09	0	0	0	0	0	0	0	0
166	1	29	1	1	2	41.0884	7	11	0	0	0	No Drug	1	1	11.9	5400	4.05	0	0	0	0	0	0	0	0
167	1	37	1	1	1	37.0356	4	19	0	0	0	No Drug	1	1	10	5300	5.07	1	1	0	0	0	0	0	0
169	1	26	2	1	2	40.2344	5	34	0	0	0	No Drug	2	1	10	8800	5.07	0	0	0	0	0	0	0	0
170	1	37	1	1	2	31.6443	5	21	0	1	0	No Drug	1	1	11.6	4500	4.86	0	0	0	0	0	0	0	0
171	1	34	2	1	2	33.3333	5	19	0	0	0	No Drug	1	1	1.4	7800	4.09	0	0	0	0	0	0	0	0
173	1	18	1	1	2	24	3	20	0	0	0	No Drug	3	1	9.5	9200	5.07	0	0	0	0	0	0	0	0
174	1	40	2	1	2	29	3	27	0	0	0	No Drug	1	1	11	8000	5.9	0	0	0	0	0	0	0	0
191	1	40	2	1	1	24	3	27	0	0	0	No Drug	1	1	11	8000	5.07	0	0	0	0	0	0	0	0
193	1	27	1	1	2	31	4	36	0	2	0	No Drug	2	1	9.5	8900	4.09	0	0	0	0	0	0	0	0
194	1	28	1	1	2	31	7	21	0	0	0	No Drug	2	1	9.7	10500	4.05	0	0	0	0	0	0	0	0
196	1	28	1	1	1	21	2	20	0	1	0	No Drug	2	1	9.7	9000	5.9	0	0	0	0	0	0	0	0
197	1	20	1	2	2	22	2	32	0	0	0	No Drug	2	1	11.4	11500	9.05	0	0	0	0	0	0	0	0
198	1	35	1	1	2	21	1	30	0	0	0	No Drug	1	1	9.1	5600	5.07	0	0	0	0	0	0	0	0
199	1	31	1	1	2	31	2	32	0	0	0	No Drug	2	1	12.4	11200	4.86	0	0	0	0	0	0	0	0
200	1	41	2	1	2	27	2	29	0	0	0	Cefuraxime	1	1	12.7	11000	4.09	0	0	0	0	0	0	0	0
201	1	30	1	2	1	29	2	17	0	0	0	No Drug	2	1	9.7	8600	4.05	0	0	0	0	0	0	0	0
205	1	38	2	2	1	21	4	22	0	0	0	No Drug	2	1	11.6	8100	5.07	0	0	0	0	0	0	0	0
206	1	20	1	2	2	21	6	22	0	2	0	No Drug	1	1	10.1	14000	4.09	0	0	0	0	0	0	0	0
208	1	34	1	1	2	25	5	22	0	0	0	No Drug	2	1	10.9	7200	5.07	0	0	0	0	0	0	0	0
212	1	34	1	2	1	18	4	35	0	0	0	No Drug	3	1	10.2	5900	4.8	0	0	0	0	0	0	0	0
215	1	18	1	2	1	21	4	33	0	0	0	No Drug	1	1	12.1	9600	5.9	0	0	0	0	0	0	0	0
216	1	31	2	1	2	21	0	30	0	0	0	No Drug	2	1	10.7	9000	4.05	0	0	0	0	0	0	0	0
217	1	24	1	1	2	23	0	25	0	0	0	No Drug	1	1	11	10000	5	0	0	0	0	0	0	0	0
218	1	26	1	1	2	25	1	31	0	0	0	No Drug	2	1	9	10600	4	0	0	0	0	0	0	0	0
219	1	36	2	1	1	24	3	34	0	0	0	No Drug	1	1	8.4	11700	5.07	0	0	0	0	0	0	0	0
220	1	25	1	1	2	24	0	31	0	0	0	No Drug	1	1	12.4	8800	4.07	0	0	0	0	0	0	0	0
221	1	26	1	1	2	21	1	27	0	0	0	No Drug	2	1	10.6	9700	5.94	0	0	0	0	0	0	0	0
222	1	26	1	2	2	27	1	26	0	0	0	No Drug	1	1	9	5600	4.41	0	0	0	0	0	0	0	0
176	1	25	1	1	1	31	6	35	0	0	0	No Drug	1	1	10.4	10700	5.07	0	0	0	0	0	0	0	0
177	2	37	1	1	2	34	4	25	0	0	0	No Drug	3	1	9.4	11800	4.09	0	0	0	0	0	0	0	0
178	2	35	1	1	2	21	4	29	0	0	0	No Drug	1	1	10.9	9360	4.05	0	0	0	0	0	0	0	0
179	2	26	1	1	2	22	4	34	0	0	0	No Drug	1	1	9.8	8600	5.07	0	0	0	0	0	0	0	0
180	2	38	1	1	2	21	3	25	0	0	0	No Drug	1	1	12.6	6600	5.9	0	0	0	0	0	0	0	0
184	2	41	2	2	1	29	3	11	0	0	0	No Drug	2	1	11.1	7300	4.94	0	0	0	0	0	0	0	0
186	2	37	2	1	2	31	5	19	0	0	0	No Drug	1	1	10	6800	6.8	0	0	0	0	0	0	0	0
188	2	22	1	1	2	32	5	35	0	0	0	No Drug	1	1	9	5600	7.9	1	1	0	0	0	0	0	0
189	2	38	1	1	2	30	4	31	0	0	0	No Drug	3	1	10.4	8300	4.94	0	0	0	0	0	0	0	0
230	2	23	1	1	2	34	6	23	0	0	0	No Drug	1	1	9.8	4000	4.6	0	0	0	0	0	0	0	0
237	2	30	1	2	2	25	1	35	0	0	0	No Drug	2	1	11	5000	5.7	1	1	0	0	0	0	0	0
238	2	23	1	1	2	25	2	23	0	0	0	No Drug	1	1	9.5	3800	5.2	0	0	0	0	0	0	0	0
241	2	35	1	2	2	25	4	31	0	0	0	No Drug	1	1	7.8	3400	4.8	0	0	0	0	0	0	0	0
243	2	34	1	1	2	20	6	16	0	0	0	No Drug	1	1	10	3200	4.17	0	0	0	0	0	0	0	0
244	2	28	1	1	2	30	2	15	0	0	0	No Drug	1	1	12.2	3500	4.12	0	0	0	0	0	0	0	0
247	2	43	1	1	2	26	4	12	0	0	0	No Drug	1	1	9.66	5400	5.71	0	0	0	0	0	0	0	0
248	2	42	1	2	2	24.9	0	25	0	0	0	No Drug	1	1	9.8	5400	4.5	1	0	0	0	0	0	0	0
249	2	36	1	1	2	24.9	3	8	0	0	0	No Drug	1	1	8.9	3000	5.7	0	0	0	0	0	0	0	0
250	2	21	1	1	2	28	0	38	0	0	0	No Drug	1	1	10.5	3600	4.52	0	0	0	0	0	0	0	0
253	2	21	1	1	1	28	0	18	0	0	0	No Drug	1	1	10	4000	5.1	0	0	0	0	0	0	0	0
254	2	22	1	2	2	30	4	36	0	0	0	No Drug	1	1	8.9	4000	4.8	0	0	0	0	0	0	0	0
255	2	35	1	2	2	24	0	16	0	0	0	No Drug	1	1	10.5	4000	4.8	0	0	0	0	0	0	0	0
256	2	35	1	2	2	24.9	4	18	0	0	0	No Drug	2	1	11	3800	5.1	0	0	0	0	0	0	0	0
257	2	35	1	2	2	25	3	34	0	0	0	No Drug	2	1	10	4000	5.1	0	0	0	0	0	0	0	0
258	2	35	1	1	2	24.9	4	34	0	0	0	No Drug	1	1	10	8000	5.1	1	0	0	0	0	0	0	0
259	2	28	1	2	2	25	0	26	0	0	0	No Drug	2	1	7	4000	5.1	0	0	0	0	0	0	0	0
260	2	38	1	1	2	24.9	4	34	0	0	0	No Drug	1	1	7	10000	5.1	0	0	0	0	0	0	0	0
261	2	28	1	2	2	25	3	32	0	0	0	No Drug	1	1	8.9	3600	4.7	0	0	0	0	0	0	0	0
262	2	19	2	2	2	20	0	13	0	0	0	No Drug	1	1	11	4000	5.7	1	1	0	0	0	0	0	0
266	2	39	1	1	2	25	4	26	0	0	0	No Drug	2	1	11	12000	5.7	0	0	0	0	0	0	0	0
275	2	39	1	1	1	25	4	31	0	0	0	No Drug	1	1	10.5	3400	4.75	0	0	0	0	0	0	0	0
276	2	28	1	1	2	24.9	4	34	0	2	1	No Drug	1	1	11	8000	5.7	0	0	0	0	0	0	0	0
278	2	38	1	2	2	24.9	5	24	0	0	0	No Drug	2	1	11	7000	4.7	0	0	0	0	0	0	0	0
280	2	38	1	1	2	24.9	8	38	0	0	0	No Drug	2	1	10	2800	5.7	0	0	0	0	0	0	0	0
283	2	40	1	1	1	25	4	13	0	0	0	No Drug	2	1	7.8	3000	5.7	0	0	0	0	0	0	0	0
284	2	40	1	2	2	26	6	32	0	0	0	No Drug	1	1	7.8	3800	5.7	0	0	0	0	0	0	0	0
285	2	18	1	2	1	24.9	0	24	0	0	0	No Drug	1	1	12	3000	4.7	0	0	0	0	0	0	0	0
286	2	32	1	2	2	24.9	2	26	0	0	0	No Drug	2	1	11	2800	4.8	0	0	0	0	0	0	0	0
287	2	24	1	2	2	24.9	3	26	0	0	0	No Drug	1	1	11	3200	4.72	0	0	0	0	0	0	0	0
288	2	32	1	1	1	23	2	24	0	0	0	No Drug	1	1	10.5	3100	4.72	0	0	0	0	0	0	0	0
289	2	25	1	1	2	24	3	38	0	0	0	No Drug	1	1	12	3800	4.8	0	0	0	0	0	0	0	0
290	2	39	1	2	2	24	0	36	0	0	0	No Drug	1	1	11.5	3200	4.8	0	0	0	0	0	0	0	0
291	2	38	1	1	1	24.9	4	23	0	0	0	No Drug	2	1	10.5	4000	4.8	1	0	0	0	0	0	0	0
292	2	35	1	1	1	24.9	3	38	0	0	0	No Drug	1	1	7	2800	4.8	0	0	0	0	0	0	0	0
293	2	36	1	1	1	25	1	39	0	0	0	No Drug	1	1	10.5	4000	4.8	1	0	0	0	0	0	0	0
294	2	24	1	1	1	25	1	13	0	0	0	No Drug	2	1	9.8	4000	4.8	1	0	0	0	0	0	0	0
298	2	40	2	1	1	25	2	28	0	0	0	No Drug	1	1	12	4000	5.8	1	1	0	0	0	0	0	0
299	2	29	2	1	1	24	0	15	0	0	0	No Drug	1	1	11	3500	5.7	1	1	0	0	0	0	0	0
300	2	34	2	1	1	27.6	1	23	0	0	0	No Drug	1	1	11.4	7600	5	0	0	0	0	0	0	0	0
304	2	17	2	1	2	30	0	13	0	0	0	No Drug	1	1	13	7600	5.7	0	0	0	0	0	0	0	0
305	2	36	2	1	2	30	1	23	0	0	0	No Drug	2	1	10	4300	5.1	1	0	0	0	0	0	0	0
306	2	29	1	1	1	29	2	17	0	0	0	No Drug	1	1	7.97	11200	4.1	0	0	0	0	0	0	0	0
307	2	41	1	1	2	30	3	20	0	2	0	No Drug	2	1	13.69	12000	4.8	1	0	0	0	0	0	0	0
308	2	27	1	1	2	20	4	32	0	0	0	No Drug	3	1	10.7	6000	4.8	0	0	0	0	0	0	0	0
309	2	35	2	1	2	23	1	14	0	2	0	No Drug	2	1	11.2	4000	5.4	0	0	0	0	0	0	0	0
311	2	33	1	1	2	20	1	21	0	0	0	No Drug	1	1	8.8	5690	4	1	0	0	0	0	0	0	0
312	2	31	1	1	2	20	2	12	0	0	0	No Drug	2	1	9.3	10560	4.9	0	0	0	0	0	0	0	0
313	2	34	1	1	2	35	1	13	0	0	0	No Drug	1	1	12.5	6700	5.4	0	0	0	0	0	0	0	0
314	2	14	2	1	2	20	0	23	0	4	0	No Drug	1	0	12	7600	6.6	1	0	0	0	0	0	0	0
315	2	41	1	1	2	35	2	28	0	0	0	No Drug	1	1	10.2	4300	5.5	0	0	0	0	0	0	0	0
316	2	33	1	1	2	22	1	38	0	0	0	No Drug	1	1	9.4	3400	5.5	0	0	0	0	0	0	0	0
322	2	40	1	2	2	29	7	40	0	2	0	No Drug	1	1	9.4	5800	5.2	1	1	0	0	0	0	0	0
323	2	19	1	2	2	24	0	12	0	0	0	No Drug	1	1	10.1	6800	4.9	1	1	0	0	0	0	0	0
324	2	20	1	2	1	18	0	13	0	0	0	No Drug	2	0	8.8	6770	5.2	1	1	0	0	0	0	0	0
325	2	37	1	1	2	25	6	36	0	2	0	No Drug	1	1	8.2	8370	6.2	1	1	0	0	0	0	0	0
326	2	33	1	1	1	29	2	19	0	3	0	No Drug	1	1	8.8	4900	5.2	1	1	0	0	0	0	0	0
328	2	20	1	1	1	20	0	32	0	0	0	No Drug	1	0	11.4	5600	4.8	1	1	0	0	0	0	0	0
329	2	29	1	1	2	22	1	14	0	0	0	No Drug	2	1	11.9	4110	5.6	1	1	0	0	0	0	0	0
334	2	39	1	1	2	23	7	39	0	3	0	No Drug	1	1	10.2	7700	5.5	1	1	0	0	0	0	0	0
335	2	38	2	1	1	29	1	13	0	2	0	No Drug	2	1	9.6	6500	4.5	1	1	0	0	0	0	0	0
337	2	22	1	1	2	21	1	11	0	0	0	No Drug	1	1	9.63	2000	5.5	1	1	1	0	0	0	0	0
339	2	25	2	1	2	25	1	27	0	0	0	No Drug	1	1	9.3	10400	4.8	1	1	0	0	0	0	0	0
342	2	36	1	2	2	29	7	37	0	3	0	No Drug	2	1	9.3	6700	5.4	1	1	0	0	0	0	0	0
343	2	19	1	2	2	24	0	21	0	0	0	No Drug	1	1	9.3	8800	3.8	1	1	1	0	0	0	0	0
344	2	33	2	2	1	28	0	39	0	3	0	No Drug	1	1	12.2	9900	4.3	1	1	0	0	0	0	0	0
345	2	37	2	1	2	31	7	39	0	2	0	No Drug	3	0	9.36	6600	4.3	1	1	0	0	0	0	0	0
347	2	36	1	1	2	20	3	17	0	0	0	No Drug	2	1	10.5	1100	4.1	0	0	0	0	0	0	0	0
348	2	35	2	1	2	30	1	23	0	0	0	No Drug	1	1	11	12800	5	1	1	1	0	0	0	0	0
349	2	36	1	1	2	23	2	24	0	0	0	No Drug	1	1	10.3	11000	5	1	1	0	0	0	0	0	0
354	2	20	1	1	1	19	0	13	0	0	0	No Drug	1	1	9.95	17200	5	1	0	0	0	0	0	0	0
358	2	29	2	1	2	35	3	29	0	0	0	No Drug	1	1	9.4	7400	4.1	0	0	0	0	0	0	0	0
369	2	41	1	1	2	26	2	16	0	3	0	No Drug	2	1	8.8	7300	6	0	0	0	0	0	0	0	0
371	2	32	1	1	2	24	2	30	0	0	0	No Drug	3	1	8.8	8750	4.09	0	0	0	0	0	0	0	0
373	2	40	1	1	2	30	7	39	0	3	0	No Drug	1	1	12.6	5700	5.5	0	0	0	0	0	0	0	0
374	2	25	2	1	2	30	2	34	0	4	0	No Drug	1	1	9.4	4600	4.06	0	0	0	0	0	0	0	0
377	2	29	1	1	2	27	2	37	0	0	0	No Drug	1	1	11	9450	5.5	0	0	0	0	0	0	0	0
384	2	24	1	1	2	24	2	27	0	0	0	No Drug	1	1	10.06	9670	5.3	0	0	0	0	0	0	0	0
385	2	37	2	1	2	23	2	24	0	0	0	No Drug	1	1	8.29	7200	4.7	0	0	0	0	0	0	0	0
386	2	32	1	1	2	23	1	37	0	2	0	No Drug	1	1	9.37	8700	5.6	0	0	0	0	0	0	0	0
387	2	26	1	1	2	25	2	13	0	2	0	No Drug	2	1	9.9	7000	5.4	0	0	0	0	0	0	0	0
390	2	30	2	1	2	29	4	29	0	2	0	No Drug	1	1	10.5	4500	4.05	0	0	0	0	0	0	0	0
391	2	32	1	1	2	25	0	20	0	2	0	No Drug	1	1	11.2	1300	5.5	1	0	0	0	0	0	0	0
392	2	23	1	1	2	35	3	31	0	2	0	No Drug	1	1	8.99	23900	4.5	1	0	0	0	0	0	0	0
394	2	26	1	1	2	30	1	32	0	2	0	No Drug	3	1	10.7	10600	5.2	0	0	0	0	0	0	0	0
396	2	20	1	1	2	31	0	28	0	0	0	No Drug	1	1	8.8	3400	5.1	0	0	0	0	0	0	0	0
397	2	18	1	1	2	31	0	23	0	0	0	No Drug	1	1	11.7	4700	4.5	0	0	0	0	0	0	0	0
400	2	37	1	1	2	24	0	28	0	0	0	No Drug	1	1	11.8	5780	5.7	0	0	0	0	0	0	0	0
401	2	30	2	1	2	30	6	30	0	0	0	No Drug	3	1	11.8	5600	5.1	0	0	0	0	0	0	0	0
403	2	32	1	1	2	30	1	24	0	0	0	No Drug	2	1	10	6200	4.9	1	0	0	0	0	0	0	0
406	2	30	1	1	2	30	2	16	0	0	0	No Drug	4	1	12	7800	5.8	0	0	0	0	0	0	0	0
407	2	30	1	1	1	30	0	30	0	0	0	No Drug	3	1	9.16	4300	4.6	0	0	0	0	0	0	0	0
408	2	21	1	1	1	28	2	30	0	0	0	No Drug	1	1	10.8	11300	5.1	0	0	0	0	0	0	0	0
409	2	19	1	1	2	26	2	39	0	0	0	No Drug	1	1	11.2	8600	4.8	0	0	0	0	0	0	0	0
410	2	32	2	1	2	27	7	39	0	0	0	No Drug	1	1	9.2	8600	3.7	0	0	0	0	0	0	0	0
418	2	40	1	1	2	26	7	35	0	0	0	No Drug	1	1	9.4	11700	5.1	0	0	0	0	0	0	0	0
420	2	44	1	1	2	30.1038	7	18	0	2	0	No Drug	1	1	12.4	6100	3.35	0	0	0	0	0	0	0	0
421	2	30	1	1	2	29	0	29	0	0	0	No Drug	1	1	11.5	6500	4.1	0	0	0	0	0	0	0	0
422	2	28	1	1	2	34.9636	2	19	0	0	0	No Drug	1	1	11.7	4950	4.9	1	1	0	0	0	0	0	0
424	2	37	1	1	2	20	4	12	0	0	0	No Drug	1	1	11.9	4500	4.1	0	0	0	0	0	0	0	0
425	2	25	2	2	2	35	2	13	0	0	0	No Drug	1	1	10.3	4600	4.07	0	0	0	0	0	0	0	0
